# Supplementary material for: First Report and Complete Genome Characterization of Cherry Virus A and Little Cherry Virus 1 from Russia
Source: Plants (Basel). 2023 Sep 18;12(18):3295. doi: 10.3390/plants12183295 (PMC10534684; doi:10.3390/plants12183295)
Supplement: Supplementary file 1 [file plants-12-03295-s001.zip]

Archive with 3 entries (3 files):
- Figure S1.jpg
- Table S1.doc
- Table S1.pdf
